# Supplementary material for: Detection of Jingmenviruses in Japan with Evidence of Vertical Transmission in Ticks
Source: Viruses. 2021 Dec 19;13(12):2547. doi: 10.3390/v13122547 (PMC8709010; doi:10.3390/v13122547)
Supplement: Supplementary file 1 [file viruses-13-02547-s001.zip]

Archive with 2 entries (2 files):
- Supplementary Figures.pdf
- Supplementary Tables_v2.pdf
